# Supplementary material for: Variation in Nutritional Components and Antioxidant Capacity of Different Cultivars and Organs of Basella alba
Source: Plants (Basel). 2024 Mar 20;13(6):892. doi: 10.3390/plants13060892 (PMC10974134; doi:10.3390/plants13060892)
Supplement: Supplementary file 1 [file plants-13-00892-s001.zip]

Archive with 4 entries (4 files):
- Zhang et al. Supplementary Table S1.xlsx
- Zhang et al. Supplementary Table S2.pdf
- Zhang et al. Supplementary Table S3.xlsx
- Zhang et al. Supplementary Table S4.xlsx
