# Supplementary material for: Variation in Nutritional Components and Antioxidant Capacity of Different Cultivars and Organs of Basella alba
Source: Plants (Basel). 2024 Mar 20;13(6):892. doi: 10.3390/plants13060892 (PMC10974134; doi:10.3390/plants13060892)
Supplement: Supplementary file 1 [file plants-13-00892-s001.zip › Zhang et al. Supplementary Table S1.xlsx]

## Sheet: Sheet1
	Supplementary Table 1 Nutritional components and antioxidant activity in different organs of Basella alba cultivars (μmol/g dry weight)
	Sample		Total soluble sugar （mg/g DW）			Total soluble protein （mg/g DW）			Total chlorophyll （mg/g DW）			Total carotenoids （mg/g DW）			Total ascorbic acid （mg/g DW）			Total proanthocyanidins（mg/g DW）			Total flavonoids （mg/g DW）			Total phenolics （mg/g DW）			FRAP （mmol/kg）			ABTS （%）
			Mean ± standard	Level of significance in 5%		Mean ± standard	Level of significance in 5%		Mean ± standard	Level of significance in 5%		Mean ± standard	Level of significance in 5%		Mean ± standard	Level of significance in 5%		Mean ± standard	Level of significance in 5%		Mean ± standard	Level of significance in 5%		Mean ± standard	Level of significance in 5%		Mean ± standard	Level of significance in 5%		Mean ± standard	Level of significance in 5%
	M1	Inflorescences	130.35 ± 10.71	lmn		72.88 ± 5.05	ij		0.85 ± 0.02	stuv		0.01 ± 0.00	o		19.10 ± 2.20	b		12.55 ± 0.48	lmn		20.23 ± 0.52	h		28.35 ± 2.17	b		0.18 ± 0.01	fgh		39.33 ± 0.34	i
		Green fruits	28.40 ± 3.48	s		72.38 ± 2.57	ijk		1.10 ± 0.02	opq		0.09 ± 0.01	ghij		6.82 ± 0.90	opq		30.94 ± 0.72	d		8.33 ± 0.44	rstu		22.61 ± 0.80	efg		0.19 ± 0.01	cd		53.30 ± 2.31	de
		Black fruits	63.72 ± 4.36	pq		65.45 ± 2.66	n		0.92 ± 0.18	rstu		0.07 ± 0.00	hijklmn		7.93 ± 0.21	no		21.99 ± 1.70	i		7.30 ± 0.55	tu		15.15 ± 0.91	m		0.18 ± 0.01	ghi		46.14 ± 1.72	fg
		Leaves	139.02 ± 10.60	jkl		59.85 ± 1.87	op		8.49 ± 0.29	b		0.61 ± 0.05	bc		13.81 ± 0.96	defg		6.61 ± 0.22	r		26.61 ± 2.95	e		21.78 ± 0.99	fgh		0.16 ± 0.00	kl		33.44 ± 4.20	j
		Stems	216.57 ± 16.30	e		50.68 ± 4.14	rs		2.23 ±0.16	j		0.17 ± 0.03	e		8.23 ± 0.64	n		1.97 ± 0.09	u		9.16 ± 0.37	qrs		9.03 ± 0.29	r		0.11 ± 0.00	r		32.72 ± 0.92	jk
	M2	Inflorescences	98.57 ± 6.39	o		50.10 ± 2.55	rs		0.57 ± 0.07	y		0.04 ± 0.01	jklmno		23.39 ± 1.88	a		13.06 ± 0.39	lm		25.91 ± 0.38	ef		31.69 ± 1.26	a		0.16 ± 0.00	kl		47.53 ± 1.33	f
		Green fruits	22.39 ± 2.24	s		65.03 ± 1.84	no		0.82 ± 0.04	stuvw		0.09 ± 0.01	ghi		6.24 ± 0.46	pq		34.68 ± 1.37	c		7.21 ± 0.05	u		20.51 ± 1.02	hi		0.17 ± 0.00	hi		52.11 ± 1.43	de
		Black fruits	63.21 ± 9.60	pq		71.90 ± 5.73	ijklm		0.84 ± 0.10	stuv		0.07 ± 0.02	ghijklm		8.00 ± 0.33	no		23.37 ± 0.91	gh		8.00 ± 0.20	stu		15.77 ± 0.76	lm		0.18 ± 0.01	efg		46.58 ± 0.87	fg
		Leaves	145.67 ± 9.95	ijk		66.59 ± 3.30	n		7.96 ± 0.22	c		0.72 ± 0.16	a		13.12 ± 0.63	fgh		6.54 ± 0.20	r		26.09 ± 1.28	ef		20.82 ± 0.99	hi		0.14 ± 0.00	n		33.04 ± 1.61	jk
		Stems	194.32 ± 8.53	fg		45.82 ± 3.00	s		2.73 ± 0.13	h		0.24 ± 0.01	d		8.69 ± 1.37	lmn		2.40 ± 0.05	u		14.10 ± 1.15	l		12.32 ± 0.78	op		0.12 ± 0.00	pq		27.27 ± 1.24	no
	M3	Inflorescences	31.69 ± 4.01	rs		52.30 ± 0.89	r		0.56 ± 0.06	y		0.04 ± 0.01	klmno		14.08 ± 1.54	defg		12.12 ± 0.19	mn		29.13 ± 0.21	bc		32.69 ± 1.85	a		0.19 ± 0.01	cd		22.65 ± 1.38	p
		Green fruits	27.89 ± 4.08	s		53.94 ± 5.26	qr		0.77 ± 0.07	uvwx		0.05 ± 0.01	ijklmno		1.15 ± 0.20	t		22.21 ± 0.96	hi		7.59 ± 0.43	tu		15.28 ± 1.02	m		0.13 ± 0.00	op		43.39 ± 1.70	h
		Black fruits	63.5 ± 3.65	pq		66.87 ± 7.76	lmn		1.05 ± 0.05	opqr		0.09 ± 0.01	ghijk		4.90 ± 0.48	rs		21.71 ± 0.22	i		8.28 ± 0.39	rstu		17.78 ± 1.03	jk		0.19 ± 0.00	cd		53.34 ± 2.67	de
		Leaves	259.05 ± 7.20	c		72.08 ± 3.36	ijkl		6.49 ± 0.08	f		0.58 ± 0.01	bc		10.76 ± 1.51	ij		4.89 ± 0.13	st		22.24 ± 1.47	g		15.38 ± 0.69	m		0.13 ± 0.00	p		26.91 ± 0.79	no
		Stems	208.89 ± 9.19	e		47.00 ± 4.45	s		2.46 ± 0.12	i		0.20 ± 0.02	de		8.32 ± 0.42	mn		1.99 ± 0.06	u		14.99 ± 0.60	kl		10.99 ± 0.54	pq		0.10 ± 0.00	r		26.27 ± 0.68	o
	M4	Inflorescences	129.45 ± 6.46	lmn		68.43 ± 1.83	jklmn		0.66 ± 0.06	wxy		0.06 ± 0.01	hijklmn		15.59 ± 0.66	c		13.66 ± 0.79	l		18.15 ± 0.61	i		27.42 ± 0.83	b		0.17 ± 0.00	ij		46.42 ± 0.66	fg
		Green fruits	55.18 ± 3.56	q		67.52 ± 2.29	klmn		1.21 ± 0.14	mno		0.04 ± 0.02	jklmno		8.41 ± 0.55	mn		40.29 ± 2.35	a		8.53 ± 1.19	rst		23.22 ± 1.47	de		0.19 ± 0.01	cd		59.16 ± 0.54	a
		Black fruits	61.08 ± 1.93	pq		82.89 ± 3.15	ef		0.78 ± 0.10	tuvwx		0.04 ± 0.01	lmno		6.95 ± 0.66	op		24.53 ± 1.15	g		7.29 ± 0.87	tu		13.44 ± 1.26	no		0.17 ± 0.01	ij		45.06 ± 1.28	gh
		Leaves	135.24 ± 6.58	klm		73.79 ± 2.07	hi		7.38 ± 0.34	e		0.57 ± 0.04	c		13.01 ± 0.33	fgh		6.24 ± 0.24	r		29.62 ± 1.81	b		18.5 ± 0.82	j		0.14 ± 0.00	no		29.90 ± 0.89	lm
		Stems	303.26 ± 8.55	a		58.60 ± 5.70	pq		1.52 ± 0.08	l		0.20 ± 0.06	de		5.78 ± 0.98	pqr		1.35 ± 0.02	u		8.01 ± 0.52	stu		5.58 ± 0.39	s		0.07 ± 0.00	t		17.60 ± 0.74	q
	M5	Inflorescences	151.37 ± 3.25	ij		106.17 ± 4.55	bc		1.14 ± 0.24	nop		0.06 ± 0.02	hijklmn		15.00 ± 0.47	cd		12.15 ± 0.58	mn		15.98 ± 0.63	jk		18.45 ± 0.30	j		0.14 ± 0.00	mn		37.54 ± 0.35	i
		Green fruits	70.86 ± 6.68	p		81.15 ± 4.04	ef		1.36 ± 0.04	lm		0.11 ± 0.01	g		12.27 ± 0.71	h		35.96 ± 1.64	b		11.63 ± 0.53	mn		22.57 ± 1.34	efg		0.19 ± 0.00	def		51.55 ± 0.95	e
		Black fruits	152.83 ± 1.99	i		89.48 ± 1.36	d		0.88 ± 0.04	rstu		0.10 ± 0.00	gh		9.79 ± 0.69	jkl		15.10 ± 0.29	k		9.34 ± 0.54	pqr		14.41 ± 0.67	mn		0.17 ± 0.00	i		46.47 ± 0.98	fg
		Leaves	204.19 ± 17.35	ef		120.08 ± 1.55	a		8.68 ± 0.14	a		0.61 ± 0.04	b		9.53 ± 0.39	jklm		6.35 ± 0.18	r		32.82 ± 0.79	a		15.36 ± 0.35	m		0.12 ± 0.00	q		28.82 ± 0.58	mn
		Stems	288.95 ± 13.33	b		66.79 ± 1.78	mn		1.97 ± 0.12	k		0.16 ± 0.02	ef		3.74 ± 0.39	s		1.73 ± 0.07	u		9.83 ± 0.54	pq		4.74 ± 0.35	s		0.05 ± 0.00	u		16.84 ± 0.82	q
	M6	Inflorescences	146.50 ± 9.19	ijk		78.53 ± 2.87	fgh		0.69 ± 0.08	vwxy		0.06 ± 0.01	hijklmno		15.76 ± 0.67	c		10.63 ± 0.17	pq		17.13 ± 0.56	ij		28.33 ± 0.81	b		0.20 ± 0.01	b		47.21 ± 1.97	fg
		Green fruits	63.49 ± 5.19	pq		81.11 ± 2.12	ef		1.51 ± 0.04	l		0.12 ± 0.01	fg		14.57 ± 0.73	cde		26.76 ± 0.85	f		10.40 ± 0.23	nopq		27.35 ± 2.00	b		0.22 ± 0.01	a		56.85 ± 2.45	b
		Black fruits	122.03 ± 6.63	n		83.89 ± 3.18	e		0.98 ± 0.04	pqrs		0.11 ± 0.00	g		11.86 ± 0.75	hi		9.98 ± 0.55	q		10.59 ± 0.46	nop		23.70 ± 1.49	cde		0.22 ± 0.01	a		54.22 ± 3.32	cd
		Leaves	178.54 ± 2.53	h		74.68 ± 4.72	ghi		7.65 ± 0.12	d		0.60 ± 0.03	bc		14.23 ± 1.50	def		5.74 ± 0.11	rs		24.88 ± 1.58	f		22.95 ± 0.43	def		0.15 ± 0.00	lm		31.17 ± 0.81	kl
		Stems	233.57 ± 13.48	d		72.92 ± 2.44	ij		2.50 ± 0.15	i		0.18 ± 0.04	e		9.03 ± 1.25	klmn		1.77 ± 0.04	u		11.94 ± 0.31	m		10.80 ± 0.50	q		0.11 ± 0.00	r		22.85 ± 1.14	p
	M7	Inflorescences	125.07 ± 7.05	mn		110.73 ± 5.77	b		1.29 ± 0.11	mn		0.12 ± 0.01	fg		14.62 ± 0.27	cde		11.69 ± 1.66	nop		15.35 ± 0.47	kl		21.44 ± 1.08	gh		0.16 ± 0.01	jk		39.53 ± 0.33	i
		Green fruits	69.76 ± 7.88	p		72.19 ± 3.47	ijk		0.96 ± 0.07	qrst		0.08 ± 0.01	ghijkl		12.83 ± 1.60	gh		29.36 ± 0.63	e		12.17 ± 0.66	m		24.03 ± 1.46	cd		0.20 ± 0.02	c		47.41 ± 3.17	f
		Black fruits	207.62 ± 26.98	e		80.23 ± 2.67	ef		0.64 ± 0.06	xy		0.06 ± 0.01	hijklmn		8.25 ± 0.73	n		10.82 ± 0.81	opq		7.48 ± 0.49	tu		17.03 ± 0.71	kl		0.20 ± 0.00	cd		51.51 ± 0.91	e
		Leaves	181.83 ± 2.05	gh		102.73 ± 5.82	c		6.40 ± 0.10	fg		0.58 ± 0.02	bc		10.54 ± 0.28	j		4.49 ± 0.10	t		28.06 ± 1.12	cd		15.53 ± 0.46	m		0.12 ± 0.00	q		26.95 ± 1.05	no
		Stems	262.05 ± 14.93	c		67.89 ± 5.07	jklmn		1.92 ± 0.05	k		0.16 ± 0.02	ef		5.66 ± 0.58	qr		1.48 ± 0.01	u		10.22 ± 0.28	opq		5.21 ± 0.30	s		0.05 ± 0.00	u		17.04 ± 1.01	q
	M8	Inflorescences	131.78 ± 4.76	lmn		79.50 ± 3.74	efg		0.63 ± 0.11	xy		0.03 ± 0.01	mno		15.57 ± 0.78	c		11.83 ± 0.78	no		16.62 ± 0.37	j		27.91 ± 0.84	b		0.19 ± 0.00	cde		47.41 ± 0.98	f
		Green fruits	41.42 ± 5.52	r		79.51 ± 1.80	efg		1.85 ± 0.07	k		0.03 ± 0.01	no		4.93 ± 0.18	rs		35.27 ± 2.16	bc		10.38 ± 0.46	nopq		24.9 ± 0.94	c		0.20 ± 0.01	bc		56.13 ± 0.38	bc
		Black fruits	56.40 ± 4.84	q		79.79 ± 2.43	efg		1.14 ± 0.09	nop		0.06 ± 0.02	hijklmn		7.83 ± 0.58	no		18.96 ± 0.17	j		8.26 ± 0.25	rstu		18.01 ± 0.78	jk		0.20 ± 0.00	bc		53.18 ± 2.23	de
		Leaves	135.09 ± 7.64	klm		74.72 ± 3.55	ghi		6.28 ± 0.09	g		0.63 ± 0.03	b		13.59 ± 0.34	efg		4.82 ± 0.09	st		27.17 ± 1.63	de		19.95 ± 0.82	i		0.12 ± 0.00	pq		28.82 ± 1.28	mn
		Stems	187.36 ± 6.36	gh		66.69 ± 3.83	mn		2.38 ± 0.13	ij		0.18 ± 0.02	e		10.07 ± 0.54	jk		1.86 ± 0.05	u		11.42 ± 0.54	mno		10.26 ± 0.35	qr		0.09 ± 0.00	s		21.97 ± 0.47	p
	Notes： Same letter in the same row means no significant differences among values (p < 0.05) according to the LSD's test. The data in the table is rounded to two decimal places.
