# Supplementary material for: Variation in Nutritional Components and Antioxidant Capacity of Different Cultivars and Organs of Basella alba
Source: Plants (Basel). 2024 Mar 20;13(6):892. doi: 10.3390/plants13060892 (PMC10974134; doi:10.3390/plants13060892)
Supplement: Supplementary file 1 [file plants-13-00892-s001.zip › Zhang et al. Supplementary Table S3.xlsx]

## Sheet: Sheet1
	Supplementary Table 3 Nutritional components and antioxidant activity in different cultivars of Basella alba (μmol/g dry weight)
	Sample	Total soluble sugar （mg/g DW）			Total soluble protein （mg/g DW）			Total chlorophyll （mg/g DW）			Total carotenoids （mg/g DW）			Total ascorbic acid （mg/g DW）			Total proanthocyanidins （mg/g DW）			Total flavonoids （mg/g DW）			Total phenolics （mg/g DW）			FRAP （mmol/kg）			ABTS （%）
		Mean ± standard	Level of significance in 5%		Mean ± standard	Level of significance in 5%		Mean ± standard	Level of significance in 5%		Mean ± standard	Level of significance in 5%		Mean ± standard	Level of significance in 5%		Mean ± standard	Level of significance in 5%		Mean ± standard	Level of significance in 5%		Mean ± standard	Level of significance in 5%		Mean ± standard	Level of significance in 5%		Mean ± standard	Level of significance in 5%
	M1	115.61 ± 4.85	de		64.25 ± 1.16	e		2.72 ± 0.12	b		0.19 ± 0.00	cd		11.18 ± 0.38	c		14.81 ± 0.53	c		14.33 ± 0.75	c		19.38 ± 0.83	c		0.16 ± 0.00	b		40.99 ± 0.54	b
	M2	104.83 ± 2.52	f		59.89 ± 1.06	f		2.58 ± 0.08	c		0.23 ± 0.03	a		11.89 ± 0.21	b		16.01 ± 0.16	b		16.26 ± 0.42	a		20.22 ± 0.81	b		0.16 ± 0.00	c		41.31 ± 0.56	b
	M3	118.20 ± 2.18	d		58.44 ± 0.66	f		2.26 ± 0.05	e		0.19 ± 0.00	bcd		7.84 ± 0.53	e		12.59 ± 0.24	e		16.45 ± 0.47	a		18.42 ± 0.63	d		0.15 ± 0.00	d		34.51 ± 0.78	e
	M4	136.84 ± 3.95	c		70.25 ± 0.78	d		2.31 ± 0.07	e		0.18 ± 0.02	d		9.95 ± 0.17	d		17.21 ± 0.61	a		14.32 ± 0.52	c		17.63 ± 0.67	e		0.15 ± 0.00	de		39.63 ± 0.43	c
	M5	173.64 ± 4.10	a		92.74 ± 0.82	a		2.81 ± 0.05	a		0.21 ± 0.00	bc		10.07 ± 0.30	d		14.26 ± 0.42	d		15.92 ± 0.08	a		15.11 ± 0.27	g		0.13 ± 0.00	f		36.24 ± 0.25	d
	M6	148.83 ± 3.96	b		78.23 ± 2.01	c		2.67 ± 0.06	b		0.21 ± 0.01	b		13.09 ± 0.22	a		10.98 ± 0.26	g		14.99 ± 0.44	b		22.63 ± 0.70	a		0.18 ± 0.00	a		42.46 ± 0.38	a
	M7	169.27 ± 4.73	a		86.76 ± 2.20	b		2.24 ± 0.06	e		0.20 ± 0.00	bcd		10.38 ± 0.16	d		11.56 ± 0.15	f		14.66 ± 0.36	bc		16.65 ± 0.41	f		0.15 ± 0.00	e		36.49 ± 0.82	d
	M8	110.41 ± 1.60	ef		76.04 ± 2.31	c		2.45 ± 0.01	d		0.19 ± 0.01	d		10.40 ± 0.23	d		14.55 ± 0.55	cd		14.77 ± 0.52	bc		20.21 ± 0.35	b		0.16 ± 0.00	bc		41.50 ± 0.92	ab
	Notes： Same letter in the same row means no significant differences among values (p < 0.05) according to the LSD's test. The data in the table is rounded to two decimal places.
