# Supplementary material for: Variation in Nutritional Components and Antioxidant Capacity of Different Cultivars and Organs of Basella alba
Source: Plants (Basel). 2024 Mar 20;13(6):892. doi: 10.3390/plants13060892 (PMC10974134; doi:10.3390/plants13060892)
Supplement: Supplementary file 1 [file plants-13-00892-s001.zip › Zhang et al. Supplementary Table S4.xlsx]

## Sheet: Sheet1
	Supplementary Table 4 The seed sources of different cultivars of Basella alba
		Area	Breeding company	Seed brand
	M1	Chongqing	Chongqing Qiyan Seed Business Department	HUIFEI
	M2	Beijing	Beijing Wanlong Yufeng Seed Co., Ltd.	JINGXU
	M3	Hebei	Hebei Jintian Seed Industry Co., Ltd	JINGFA
	M4	Sichuan	Nanfeng Vegetable Research Institute	NANFENG
	M5	Guangdong	ZhangShuijiang Vegetable Seed Shop	DONGFANGYIHE
	M6	Guangxi	Guangxi Hengxian Zilong Commerce and Trade Co.,Ltd.	Feng ZiLong
	M7	Jiangxi	Hangcheng Seed Industry Co., LTD	HANGCHENG
	M8	Hebei	Jingfu Seedling Breeding Center	JINGFU
